# Supplementary material for: Myasthenia gravis and community-acquired pneumonia: therapeutic challenges
Source: Front Pharmacol. 2025 Nov 13;16:1695526. doi: 10.3389/fphar.2025.1695526 (PMC12657373; doi:10.3389/fphar.2025.1695526)
Supplement: Supplementary file 1 [file Table1.xlsx]

## Sheet: table2
Table 2 The most commonly used immunosuppressive drugs in MG and associated respiratory pathogens
Drug	Type	Mechanism	ADRs	Contraindications	Unique Respiratory Pathogen Associations*	Risk factors
Pyridostigmine	Acetylcholinesterase inhibitor	Acts on the NMJs to block the breakdown of ACh and improve availability	Bradycardia, atrioventricular block, syncope, increased bronchial secretions and bronchoconstriction	Hypersensitivity to pyridostigmine, anticholinesterase agents, or any component of the formulation; mechanical intestinal or urinary obstruction	/	History of asthma or obstructive lung disease,
Corticosteroids	Steroid hormone	Inhibits the immune response by reducing leukocyte endothelial adhesion and the production of inflammatory cytokines	Cushing’s syndrome, adrenal suppression, hyperglycemia, dyslipidemia, cardiovascular disease, osteoporosis, psychiatric disturbances, and immunosuppression	Uncontrolled systemic fungal infections, live or attenuated virus vaccines (with immunosuppressive doses of corticosteroids)	Bacteria, esp. Pseudomonas aeruginosa, Pneumocystis jirovecii, Staphylococcus aureus, mycobacteria, Aspergillus and other hyaline molds, Mucorales species, CMV, varicella-zoster, herpes simplex, Histoplasma capsulatum, Coccidioides, Cryptococcus neoformans, Nocardia, Legionella, Strongyloides	Higher dose and longer duration of glucocorticoid; Interstitial lung disease; Older adults; Males; Low performance status; Immunocompromised state; Concurrent medications (immunosuppressive)
Cyclophosphamide	Alkyl drugs	Acts on DNA to inhibit T, B cell multiplication and activation	Nausea, vomiting, fever, hair loss, liver dysfunction, liver enzyme increase, cystitis, oligospermia and myelosuppression	Impaired liver function, bone marrow dysfunction, before conception or during pregnancy	Bone marrow failure and severe immunosuppression may lead to serious (and fatal) infections, including sepsis and septic shock, or reactive latent infections	Concurrent corticosteroid use (≥20 mg/day of prednisone equivalent) ; Concurrent/multidrug chemotherapy and/or radiation therapy; Heavy pretreatment
Tacrolimus	Calcineurin inhibitors	Blocking IL-2 inhibits T cell value-added activation	Hypertension, tremor, diabetes mellitus, nephrotoxicity, myocardial hypertrophy and encephalopathy	Impaired kidney function, severe hypertension or cancer	Legionella, Nocardia, Aspergillus and other hyaline molds, Mucorales species, CMV, endemic fungi	Concomitant use of other immunosuppressive agents or preexisting immune function impairment; Increased exposure ; CMV infection: Transplant recipients that are CMV seronegative at the time of transplant who receive a graft from a CMV seropositive donor
Cyclosporine			Nephrotoxicity, hypertension, tremor, hypertrichosis, gingival hyperplasia, dizziness, headache and encephalopathy	Impaired kidney function, severe hypertension, congenital long QT syndrome or cancer
Azathioprine	Purine analogues	Inhibition of purine nucleotide synthesis interferes with DNA synthesis and inhibits T and B cells	Hepatic enzyme increase, nausea, macrocytosis, leukopenia, thrombocytopenia, pancreatitis, hair loss and idiosyncratic reaction	Impaired liver function, leukopenia, haematological malignancies or low TPMT activity	CMV, varicella, respiratory viruses (if B-cell impairment), Legionella, Nocardia, Aspergillus and other hyaline molds, Mucorales species, endemic fungi	Concomitant use of other immunosuppressive agents or preexisting immune function impairment; CMV infection
Mycophenolate mofetil	Prodrug of mycophenolic acid	Inhibits enzymes involved in purine biosynthesis	Nausea, diarrhoea, leukopenia, liver enzyme increase and hypertension	Cancer, leukopenia, before conception or during pregnancy		Concomitant use of other immunosuppressive agents or preexisting immune function impairment; CMV infection; Increased mycophenolate exposure (data are inconclusive to support a consistent relationship)
Methotrexate	Folate antagonists	Inhibition of dihydrofolate reductase inhibits T and B cell multiplication	Stomatitis, nausea, hair loss, leukopenia, macrocytic anaemia, thrombocytopenia, oligospermia and hepatic enzyme increase	Impaired liver function, bone marrow dysfunction, before conception or during pregnancy		Low-dose methotrexate (ie, ≤15 mg per week); Duration of use; Concurrent use of nonsteroidal anti-inflammatory drugs (NSAIDs), ciprofloxacin, penicillin-type drugs, sulfamethoxazole/trimethoprim, probenecid, phenytoin, and proton pump inhibitors
To provide a concise clinical reference, Table 1 summarizes the mechanisms, adverse effects and the associated respiratory pathogen profiles of the most commonly used immunosuppressive drugs in MG. This overview aims to assist clinicians in anticipating infection risks when managing CAP in this vulnerable patient population.Table data obtained from Lexicomp® (Wolters Kluwer Health)；TPMT, thiopuri…

## Sheet: table1
Table 1 Oxford Centre for Evidence-Based Medicine 2011 Levels of Evidence
Question	Step 1（Level 1*）	Step 2（Level 2*）	Step 3（Level 3*）	Step 4（Level 4*）	Step 5（Level 5）
How common is the problem?	Local and current random sample surveys (or censuses)	Systematic review of surveys that allow matching to local circumstances**	Local non-random sample**	Case-series**	n/a
Is this diagnostic or monitoring test accurate? (Diagnosis)	Systematic review of cross sectional studies with consistently applied reference standard and blinding	Individual cross sectional studies with consistently applied reference standard and blinding	Non-consecutive studies, or studies without consistently applied reference standards**	Case-control studies, or poor or non-independent reference standard**	Mechanism-based reasoning
What will happen if we do not add a therapy? (Prognosis)	Systematic review of inception cohort studies	Inception cohort studies	Cohort study or control arm of randomized trial*	Case-series or case-control studies, or poor quality prognostic cohort study**	n/a
Does this intervention help? (Treatment Benefits)	Systematic review of randomized trials or n-of-1 trials	Randomized trial or observational study with dramatic effect	Non-randomized controlled cohort/follow-up study**	Case-series, case-control studies, or historically controlled studies**	Mechanism-based reasoning
What are the COMMON harms? (Treatment Harms)	Systematic review of randomized trials, systematic review of nested case-control studies, n-of-1 trial with the patient you are raising the question about, or observational study with dramatic effect	Individual randomized trial or observational study with dramatic effect	Non-randomized controlled cohort/follow-up study (post-marketing surveillance provided there are sufficient numbers to rule out a common harm. (For long-term harms the duration of follow-up must be sufficient.))**	Case-series, case-control, or historically controlled studies**	Mechanism-based reasoning
What are the RARE harms? (Treatment Harms)	Systematic review of randomized trials or n-of-1 trial	Randomized trial or (exceptionally) observational study with dramatic effect
Is this (early detection) test worthwhile? (Screening)	Systematic review of randomized trials	Randomized trial	Non -randomized controlled cohort/follow-up study**	Case-series, case-control, or historically controlled studies**	Mechanism-based reasoning
* Level may be graded down on the basis of study quality, imprecision, indirectness (study PICO does not match questions PICO), because of inconsistency between studies, or because the absolute effect size is very small; Level may be graded up if there is a large or very large effect size. ** As always, a systematic review is generally better than an individual study

## Sheet: table3
Practical and Evidence-Based Guidance for Immunosuppression Management in MG Patients with CAP
Key Clinical Question	Practical Recommendation	Supporting Evidence & Rationale	Level of Evidence	References
Should baseline immunosuppression be continued in patients with mild CAP?	Yes. Maintain the current immunosuppressive regimen while initiating pathogen-directed antibiotics.	The core principle of the risk-stratification framework is to maintain MG disease control during mild infection. This is supported by observational studies showing conventional ISs do not significantly increase complication risks in MG patients with viral infections.	Level 3-4	89, 100
Which immunosuppressant should be prioritized for reduction in moderate-to-severe CAP?	Prioritize reducing/pausing antimetabolites (MMF/AZA) first. In severe cases, reduce high-dose corticosteroids. Calcineurin inhibitors (TAC/CSA) are often maintained or reduced less aggressively.	1. MMF use is an independent predictor of infectious complications in MG. 2. Transplant data show ~75% of centers suspend antimetabolites during symptomatic infection. 3. Tacrolimus (TAC) has a favorable safety profile, and evidence suggests it does not worsen and may even improve outcomes in viral infections.	Level 2 (for MMF risk & TAC safety) Level 1 (for antimetabolite suspension data)	6, 103, 104, 108
What is the role of IVIg or Plasma Exchange (PE) as a bridging therapy?	IVIg or PE are the preferred bridging or rescue therapies for managing MG exacerbations during active infection, particularly in moderate-to-severe CAP.	1. Initiating or escalating high-dose steroids during infection carries a high risk of transient exacerbation. 2. Studies specifically caution against GC escalation during viral infections (e.g., COVID-19) and recommend IVIg as the preferred rescue therapy. 3. IVIg/PE are standard for myasthenic crisis, providing rapid effect without broad immunosuppression.	Level 3-5	40, 89
How should corticosteroids be managed across different CAP severities?	• Mild: Maintain. • Moderate: Taper if >10 mg/day prednisone-equivalent. • Severe: Temporarily stop high-dose steroids. • Critical: Discontinue if life-threatening. • For severe CAP requiring adjunctive steroids: Hydrocortisone may be preferred.	1. A dose-dependent infection risk exists (RR: 1.10 at <5mg/day to 1.85 at >20mg/day). Doses >10 mg/day correlate with serious infections. 2. A meta-analysis showed hydrocortisone, but not other corticosteroids, was associated with reduced mortality in severe CAP. 3. Accelerated tapering (<11.5 months) is a strong predictor of MG relapse (HR=27.80).	Level 1-3	90, 91, 93, 88
Are there specific patient factors that increase the risk of poor outcomes?	Yes. Exercise enhanced surveillance and consider sustained immunosuppression for patients with: • Bulbar-onset MG • Lower FVC • Lymphopenia • Hyperglobulinemia	1. Bulbar-onset disease independently predicts post-withdrawal recurrence (adjusted HR=3.59). 2. Lower FVC is a predictor of severe infection in MG patients. 3. Lymphopenia and hyperglobulinemia independently predict the need for mechanical ventilation in CAP.	Level 3-4	88, 89, 9
This table synthesizes evidence to address key clinical questions, enhancing the practicality of the proposed risk-stratification framework
